# Supplementary material for: Human Placental Schistosomiasis—A Systematic Review of the Literature
Source: Pathogens. 2024 Jun 3;13(6):470. doi: 10.3390/pathogens13060470 (PMC11206619; doi:10.3390/pathogens13060470)
Supplement: Supplementary file 1 [file pathogens-13-00470-s001.zip]

Archive with 1 entries (1 files):
- pathogens-2982603-supplementary.pdf
